# Supplementary material for: Nuclear HKII-P-p53 (Ser15) Interaction is a Prognostic Biomarker for Chemoresponsiveness and Glycolytic Regulation in Epithelial Ovarian Cancer
Source: Cancers (Basel). 2021 Jul 7;13(14):3399. doi: 10.3390/cancers13143399 (PMC8306240; doi:10.3390/cancers13143399)
Supplement: Supplementary file 1 [file cancers-13-03399-s001.zip]

Archive with 4 entries (2 files):
- cancers-1276270-supplementary/
- cancers-1276270-supplementary/suppl/
- cancers-1276270-supplementary/suppl/cancers-1276270-original-images.pdf
- cancers-1276270-supplementary/suppl/cancers-1276270-supplementary-.pdf
